# Supplementary material for: Genome-Wide Analysis of the Aquaporin Gene Family Reveals the Role of NnPIP2-7 in Conferring Salt Tolerance in Lotus (Nelumbo nucifera Gaertn.)
Source: Plants (Basel). 2026 Jul 16;15(14):2186. doi: 10.3390/plants15142186 (PMC13414738; doi:10.3390/plants15142186)
Supplement: Supplementary file 1 [file plants-15-02186-s001.zip]

Archive with 5 entries (5 files):
- Supplementary Figure S1-S3.pdf
- Supplementary Table S1.xlsx
- Supplementary Table S2.xlsx
- Supplementary Table S3.xlsx
- Supplementary Table S4.xlsx
