# Supplementary material for: Genome-Wide Analysis of the Aquaporin Gene Family Reveals the Role of NnPIP2-7 in Conferring Salt Tolerance in Lotus (Nelumbo nucifera Gaertn.)
Source: Plants (Basel). 2026 Jul 16;15(14):2186. doi: 10.3390/plants15142186 (PMC13414738; doi:10.3390/plants15142186)
Supplement: Supplementary file 1 [file plants-15-02186-s001.zip › Supplementary Table S1.xlsx]

## Sheet: Sheet1
Table S1 Amino acid compositions of the NPA motifs, Ar/R selectivity filters, and Froger’s positions of NnAQPs
Gene Name	NPA motifs		Ar/R selectivity filter				Froger’s positions
	NPA1	NPA2	H2	H5	LE1	LE2	P1	P2	P3	P4	P5
NnNIP1-1	NPA	NPA	W	V	A	R	F	T	A	Y	M
NnNIP1-2	NPA	NPA	W	V	A	R	F	S	A	Y	M
NnNIP2-1	NPA	NPA	G	S	G	R	L	T	A	Y	V
NnNIP3-1	NPA	NPV	S	I	A	R	F	T	A	Y	F
NnNIP4-1	NPA	NPA	W	V	A	R	F	S	A	Y	I
NnNIP4-2	NPA	NPA	W	V	A	R	F	S	A	Y	I
NnNIP5-1	NPS	NPV	A	I	G	R	F	T	A	Y	L
NnNIP6-1	NPA	NPV	T	I	A	R	F	T	A	Y	L
NnPIP1-1	NPA	NPA	F	H	T	R	Q	S	A	F	W
NnPIP1-2	NPA	NPA	F	H	T	R	Q	S	A	F	W
NnPIP1-3	NPA	NPA	F	H	T	R	Q	S	A	F	W
NnPIP2-1	NPA	NPA	F	H	T	R	Q	S	A	F	W
NnPIP2-2	NPA	NPA	F	H	T	R	Q	S	A	F	W
NnPIP2-7	NPA	NPA	F	H	T	R	M	S	A	F	W
NnPIP2-8	NPA	NPA	F	H	T	R	M	S	A	F	W
NnSIP1-1	NPT	NPA	V	V	P	N	M	A	A	Y	W
NnSIP2-1	NPL	NPI	Y	H	G	S	F	A	A	Y	W
NnSIP2-2	NPL	NPA	A	H	G	S	F	A	A	Y	W
NnSIP2-3	NPL	NPA	D	H	G	S	L	A	A	H	W
NnSIP2-4	NPF	NSA	Y	H	G	Y	F	A	A	Y	W
NnSIP2-5	NPL	NPA	Y	H	G	F	F	A	A	Y	W
NnTIP1-1	NPA	NPA	H	I	A	V	T	S	A	Y	W
NnTIP1-2	NPA	NPA	H	I	A	V	T	S	A	Y	W
NnTIP1-3	NPA	NPA	H	T	A	V	T	S	A	Y	W
NnTIP2-1	NPA	NPA	H	I	G	R	T	S	A	Y	W
NnTIP2-2	NPA	NPA	H	I	G	R	T	S	A	Y	W
NnTIP3-1	NPA	NPA	H	I	A	R	T	A	A	Y	W
NnTIP4-1	NPA	NPA	H	I	A	R	T	S	A	Y	W
NnTIP4-2	SPA	NPA	H	I	A	R	T	S	V	Y	W
NnTIP5-1	NPA	NPV	N	V	G	C	T	S	A	Y	W
NnTIP5-2	NPA	NPA	N	T	G	C	A	S	A	Y	W
NnXIP1-1	NPV	NPA	V	T	V	R	V	C	A	F	W
