# Supplementary material for: Genome-Wide Analysis of the Aquaporin Gene Family Reveals the Role of NnPIP2-7 in Conferring Salt Tolerance in Lotus (Nelumbo nucifera Gaertn.)
Source: Plants (Basel). 2026 Jul 16;15(14):2186. doi: 10.3390/plants15142186 (PMC13414738; doi:10.3390/plants15142186)
Supplement: Supplementary file 1 [file plants-15-02186-s001.zip › Supplementary Table S2.xlsx]

## Sheet: ka
Table S2 Tandemly and segmentally duplicated NnAQP gene pairs
Seq_1	Seq_2	Ka	Ks	Ka/Ks	Purifying selection	Divergence Time (Mya)	Duplication Type
NnNIP1-1	NnNIP1-2	0.106938	0.538723	0.198504	YES	44.16	Segmental duplication
NnNIP4-2	NnNIP4-1	0.181783	0.55057	0.330172	YES	45.13	Segmental duplication
NnPIP1-1	NnnPIP1-2	0.0959328	0.655609	0.146326	YES	53.74	Segmental duplication
NnPIP2-2	NnPIP2-1	0.0834497	0.481007	0.17349	YES	39.43	Segmental duplication
NnPIP2-7	NnPIP2-8	0.0743692	0.562315	0.132256	YES	46.09	Segmental duplication
NnTIP1-2	NnTIP1-1	0.133205	0.559868	0.237923	YES	45.89	Segmental duplication
NnTIP5-2	NnTIP5-1	0.123893	0.639148	0.19384	YES	52.39	Segmental duplication
