# Supplementary material for: Genome-Wide Analysis of the Aquaporin Gene Family Reveals the Role of NnPIP2-7 in Conferring Salt Tolerance in Lotus (Nelumbo nucifera Gaertn.)
Source: Plants (Basel). 2026 Jul 16;15(14):2186. doi: 10.3390/plants15142186 (PMC13414738; doi:10.3390/plants15142186)
Supplement: Supplementary file 1 [file plants-15-02186-s001.zip › Supplementary Table S3.xlsx]

## Sheet: Sheet1
Table S3 Protein secondary structure of NnAQPs in N. nucifera
Gene Name	α-helix (%)	Extended strand (%)	β-turn (%)	Random coil (%)
NnNIP1-1	34.15	18.82	1.39	45.64
NnNIP1-2	32.06	20.21	1.74	45.99
NnNIP2-1	33.11	17.57	1.69	47.64
NnNIP3-1	30.3	18.18	1.35	50.17
NnNIP4-1	30.55	20	2.18	47.27
NnNIP4-2	35.82	19.86	1.42	42.91
NnNIP5-1	29	17.67	1.33	52
NnNIP6-1	27.51	21.6	2.66	48.22
NnPIP1-1	33.57	16.78	1.05	48.6
NnPIP1-2	31.47	16.08	1.05	51.4
NnPIP1-3	31.82	16.08	1.05	51.05
NnPIP2-1	33.1	15.68	1.39	49.83
NnPIP2-2	24.82	16.71	2.7	55.77
NnPIP2-7	33.21	17.14	2.14	47.5
NnPIP2-8	31.43	17.14	1.43	50
NnSIP1-1	38.82	19.83	2.11	39.24
NnSIP2-1	38.66	18.07	1.26	42.02
NnSIP2-2	39.25	14.68	1.02	45.05
NnSIP2-3	43.78	17.17	2.15	36.91
NnSIP2-4	45.27	15.23	1.65	37.86
NnSIP2-5	40.59	16.32	1.67	41.42
NnTIP1-1	35.94	17.19	1.56	45.31
NnTIP1-2	34.26	22.31	2.39	41.04
NnTIP1-3	34.66	21.51	2.39	41.43
NnTIP2-1	40.16	20.48	2.81	36.55
NnTIP2-2	41.2	19.6	2.8	36.4
NnTIP3-1	35.14	19.31	1.54	44.02
NnTIP4-1	37.9	19.76	3.23	39.11
NnTIP4-2	42.46	19.44	2.38	35.71
NnTIP5-1	31.43	17.14	1.43	50
NnTIP5-2	37.35	19.07	1.56	42.02
NnXIP1-1	33.66	16.67	1.96	47.71
