# Supplementary material for: Genome-Wide Analysis of the Aquaporin Gene Family Reveals the Role of NnPIP2-7 in Conferring Salt Tolerance in Lotus (Nelumbo nucifera Gaertn.)
Source: Plants (Basel). 2026 Jul 16;15(14):2186. doi: 10.3390/plants15142186 (PMC13414738; doi:10.3390/plants15142186)
Supplement: Supplementary file 1 [file plants-15-02186-s001.zip › Supplementary Table S4.xlsx]

## Sheet: Sheet1
Table S4 Sequences of primer used in this study
Name	Forward primer (5’-3’)	Reverse primer (5’-3’)	Function
qNnNIP1-1	GTGGTGACGTTCCCTGGG	TTGAAGTGAGCGCCGGAG	qRT-PCR expression analysis in lotus
qNnNIP1-2	GCCGGTATCTGGGGCATC	CTGACACCGCCCCACAAA
qNnNIP2-1	TGGGAGCTTCGGTTGCAG	GCGGCGAATGCTAACGTG
qNnNIP3-1	GCGCCGCAACTGTTTTCA	GACTGGGCCCAAGCTGAG
qNnNIP4-1	CGGGGCTGTGGCTGTTAA	ATTGAAATGGGCGCCGGA
qNnNIP4-2	GACATATCTCCGGCGGCC	AGTGAGGACCTGTGCCCA
qNnNIP5-1	GATGCCGCGATGCAAGTG	CCTTCCGGGTGAGGGAGA
qNnNIP6-1	CACCTGGGGCTCCTCTCT	GCTGACACCACCCAAGCT
qNnPIP1-1	TAACGCCCGAGACTCCCA	TGTTCCGGAAACCCGCTC
qNnPIP1-2	CCTTTTACAGGGCCGGCA	GCCACCAAAAGCCCAAGC
qNnPIP1-3	CCGGTGTTGTCAAGGGCT	TCAGCACCAAGGGCATCG
qNnPIP2-1	TCCGGTGGTGGAGCAAAC	TGGGATCAGTGGCGGAGA
qNnPIP2-2	CTGTGACGTTCGGGCTGT	CTTGACCAACCCGACCCC
qNnPIP2-7	ATGTCACCGTGGCCACTG	GCCACCAAAAGCCCAAGC
qNnPIP2-8	TGGTCACATCAACCCGGC	ACTCCGCAAATGGCTCCC
qNnSIP1-1	CTCCTTCTATGCCGCCGG	CAAGAGCACCCCCGACAG
qNnSIP2-1	TGGTGCACTGAGCCCTAG	GCCCATCCCCCTCCCTTA
qNnSIP2-2	TTGGGGCAGCTCGGAGTA	AGCCGGGTTCATGCATCC
qNnSIP2-3	TCGGTGCCACGTTGTACC	GATGACCCCTCGCCCAAG
qNnSIP2-4	GCTTTGCTTGACCAGGCC	GCCTTGATTGGGGCAAGC
qNnSIP2-5	ACTGGGAGGTGGGCGTTA	ACCAAATTTACCGGCCCGA
qNnTIP1-1	CTCACGAGCAGTTGCCCA	TCAACCGGACGCACTTCC
qNnTIP1-2	CGGGCTTGTGTACACGGT	CGATGAACCCGATCGCGA
qNnTIP1-3	GAGGCAAGCCAACCCGAT	AAAGCCATGCCCGATCCC
qNnTIP2-1	GCGGGAGTTGGAGCCTTT	GCACCCACGATGAACCCA
qNnTIP2-2	CCTGCCTCCTCCTCCACT	ATCGGTCCAGGCTCAGGT
qNnTIP3-1	CTGGACTGGTGGCAGTGG	CAGGAGCGTGATCCGTCC
qNnTIP4-1	AGGAAAATGACCCGGCCG	GTGCAGGACGATCGAGCA
qNnTIP4-2	CGGCTAGGTCCTTTGGGC	CGAGCACTGCACCCAGAA
qNnTIP5-1	CGGATGCGTCGTCCTCTC	ACAGCGGGATTCACGTGG
qNnTIP5-2	ATGGCCGCCAACATCTCC	GAGAAGGCATGCCACGGT
qNnXIP1-1	GGCCCGTTACTGTGTGCT	GGTTCATCCCCACACCGG
NnEF-1α	CAAGTCTGTTGAGATGCACCA	AGTTCGAGGCAACATAACCAC
qNnPIP2-7	ATGTCACCGTGGCCACTG	GCCACCAAAAGCCCAAGC	qRT-PCR expression analysis in Arabidopsis thaliana
AtTublin	CTCAAGAGGTTCTCAGCAGTA	TCACCTTCTTCATCCGCAGTT
101-NnPIP2-7	TTGATACATATGCCCGTCGACATGACCAAGGAAGTAAG	GCTCACCATGGATCCGGTACCGTTGTTTGGGTTGCTGC	Subcellular localization
101-NnXIP1-1	TTGATACATATGCCCGTCGACATGGCAAGAAACGG	GCTCACCATGGATCCGGTACCCACAAATAACGCCTTC
101-NnSIP1-1	TTGATACATATGCCCGTCGACATGGGAGTTGTGAAG	GCTCACCATGGATCCGGTACCGGCTTTCTTCTGCTT
101-NnNIP2-1	TTGATACATATGCCCGTCGACATGTCAAAGACAGATTC	GCTCACCATGGATCCGGTACCAAGGGCATCCAGAGG
101-NnTIP1-1	TTGATACATATGCCCGTCGACATGGCCGGAATCGC	GCTCACCATGGATCCGGTACCGAATTCGCTACTGGAG
3301-NnPIP2-7	ACGGGGGACTCTTGACCATGGATGACCAAGGAAGTAAG	TTACCCTCAGATCTACCATGGGTTGTTTGGGTTGCTG	Transgenic
